# Supplementary material for: Somatic structural rearrangements in genetically engineered mouse mammary tumors
Source: Genome Biol. 2010 Oct 13;11(10):R100. doi: 10.1186/gb-2010-11-10-r100 (PMC3218656; doi:10.1186/gb-2010-11-10-r100)
Supplement: Additional file 2 — An overview of the sequencing and sequence read mapping metrics for the eight mouse mammary cancers sequenced as part of this study. [file gb-2010-11-10-r100-S2.XLSX]

## Sheet: Sheet1
Additional File 2: Summary statistics of mouse mammary tumour sequencing
Mapping was performed using MAQ. The mapping output for each tumor is shown below.
PD3685a
8 lanes: 947_3 970_1 1187_123567
Mapping Type	Mapping Cat	Count Reads	Count Pairs	Percent
FF	1	39742	19871	0.034		FF	Instances where both reads map to the forward (sense) strand of the reference genome
FR	2	138142	69071	0.119		FR	Instances where reads map to the forward and reverse (sense and antisense) stands of the reference genome but outside the expected size range based on the average insert size of the illumina library.
RF	4	71356	35678	0.061		RF	Instances where reads map to the reverse and forward (antisense and sense) stands of the reference genome.
RR	8	35864	17932	0.031		RR	Instances where both reads map to the reverse strand of the reference genome
Correct	18	109515448	54757724	93.991		Correct	Read pairs where both reads map to the genome with the expected seperation.
Diff Chr	32	933552	466776	0.801		Diff Chr	Instances where read pairs map to different chromosomes.
No Pair Map	64	1607076	803538	1.379		No Pair Map	Instances where one read of a read pair maps to the genome while the other end cannot be mapped.
	130	985566	492783	0.846
No Mapping	-1	3190580	1595290	2.738		No Mapping	Reads that do not map to the reference genome.
totals		116517326	58258663	100
Quality >= 35
Mapping Type	Mapping Cat	Count Reads	Count Pairs	Percent
FF	1	6334	3167	0.009
FR	2	63790	31895	0.088
RF	4	3896	1948	0.005
RR	8	6034	3017	0.008
Correct	18	71260812	35630406	98.044
Diff Chr	32	25954	12977	0.036
No Pair Map	64	477992	238996	0.658
	130	837469	418734	1.152
No Mapping	-1	0	0	0
totals		72682281	3.63411e+07	100
percentage of pairs lost when duplicates are remove: 10.9375546848644
PD3686a
8 lanes: 1127_1235678 1011_1
Mapping Type	Mapping Cat	Count Reads	Count Pairs	Percent
FF	1	62462	31231	0.052
FR	2	224504	112252	0.185
RF	4	116776	58388	0.096
RR	8	57800	28900	0.048
Correct	18	110145553	5.50728e+07	90.917
Diff Chr	32	1481496	740748	1.223
No Pair Map	64	3080275	1.54014e+06	2.543
	130	1768713	884356	1.46
No Mapping	-1	4211993	2.106e+06	3.477
totals		121149572	60574786	100
Quality >= 35
Mapping Type	Mapping Cat	Count Reads	Count Pairs	Percent
FF	1	7508	3754	0.011
FR	2	101992	50996	0.155
RF	4	4200	2100	0.006
RR	8	7272	3636	0.011
Correct	18	63256684	31628342	96.082
Diff Chr	32	31626	15813	0.048
No Pair Map	64	867013	433506	1.317
	130	1559858	779929	2.369
No Mapping	-1	0	0	0
totals		65836153	3.29181e+07	100
PD3679a
8 lanes: 997_3 1126_1235678
Mapping Type	Mapping Cat	Count Reads	Count Pairs	Percent
FF	1	36292	18146	0.035
FR	2	168640	84320	0.164
RF	4	64406	32203	0.063
RR	8	33322	16661	0.032
Correct	18	97143923	4.8572e+07	94.387
Diff Chr	32	911200	455600	0.885
No Pair Map	64	1459579	729790	1.418
	130	920101	460050	0.894
No Mapping	-1	2183813	1.09191e+06	2.122
totals		102921276	51460638	100
Quality >= 35
Mapping Type	Mapping Cat	Count Reads	Count Pairs	Percent
FF	1	6278	3139	0.01
FR	2	91422	45711	0.145
RF	4	3514	1757	0.006
RR	8	6000	3000	0.009
Correct	18	61858098	30929049	97.893
Diff Chr	32	29162	14581	0.046
No Pair Map	64	395523	197762	0.626
	130	799322	399661	1.265
No Mapping	-1	0	0	0
totals		63189319	3.15947e+07	100
PD3680a
15 lanes: 997_5 1145_1235678 1281_1235678
Mapping Type	Mapping Cat	Count Reads	Count Pairs	Percent
FF	1	76052	38026	0.061
FR	2	183538	91769	0.147
RF	4	157460	78730	0.126
RR	8	72084	36042	0.058
Correct	18	110234373	5.51172e+07	88.528
Diff Chr	32	1426892	713446	1.146
No Pair Map	64	3935625	1.96781e+06	3.161
	130	1585161	792580	1.273
No Mapping	-1	6848591	3.4243e+06	5.5
totals		124519776	62259888	100
Quality >= 35
Mapping Type	Mapping Cat	Count Reads	Count Pairs	Percent
FF	1	7700	3850	0.013
FR	2	58158	29079	0.101
RF	4	6466	3233	0.011
RR	8	7822	3911	0.014
Correct	18	55562958	27781479	96.154
Diff Chr	32	42554	21277	0.074
No Pair Map	64	822369	411184	1.423
	130	1277496	638748	2.211
No Mapping	-1	0	0	0
totals		57785523	2.88928e+07	100
PD3681a
8 lanes: 1141_1235678 997_6
Mapping Type	Mapping Cat	Count Reads	Count Pairs	Percent
FF	1	54492	27246	0.047
FR	2	188990	94495	0.161
RF	4	94598	47299	0.081
RR	8	49584	24792	0.042
Correct	18	108519306	54259653	92.686
Diff Chr	32	1241306	620653	1.06
No Pair Map	64	2286583	1.14329e+06	1.953
	130	1192786	596393	1.019
No Mapping	-1	3454945	1.72747e+06	2.951
totals		117082590	58541295	100
Quality >= 35
Mapping Type	Mapping Cat	Count Reads	Count Pairs	Percent
FF	1	10400	5200	0.015
FR	2	87858	43929	0.129
RF	4	8008	4004	0.012
RR	8	10014	5007	0.015
Correct	18	65945647	3.29728e+07	97.164
Diff Chr	32	99064	49532	0.146
No Pair Map	64	677046	338523	0.998
	130	1032093	516046	1.521
No Mapping	-1	0	0	0
totals		67870130	33935065	100
PD3682a
8 lanes: 1246_1235678 997_7
Mapping Type	Mapping Cat	Count Reads	Count Pairs	Percent
FF	1	64924	32462	0.053
FR	2	231894	115947	0.188
RF	4	128416	64208	0.104
RR	8	55264	27632	0.045
Correct	18	111343275	5.56716e+07	90.172
Diff Chr	32	1495710	747855	1.211
No Pair Map	64	3241674	1620837	2.625
	130	2361749	1.18087e+06	1.913
No Mapping	-1	4556038	2278019	3.69
totals		123478944	61739472	100
Quality >= 35
Mapping Type	Mapping Cat	Count Reads	Count Pairs	Percent
FF	1	5526	2763	0.009
FR	2	92794	46397	0.152
RF	4	5058	2529	0.008
RR	8	5282	2641	0.009
Correct	18	58292116	29146058	95.392
Diff Chr	32	31176	15588	0.051
No Pair Map	64	707829	353914	1.158
	130	1968048	984024	3.221
No Mapping	-1	0	0	0
totals		61107829	3.05539e+07	100
PD3683a
8 lanes: 1146_1235678 997_8
Mapping Type	Mapping Cat	Count Reads	Count Pairs	Percent
FF	1	53248	26624	0.044
FR	2	202278	101139	0.168
RF	4	102928	51464	0.086
RR	8	46852	23426	0.039
Correct	18	112077388	56038694	93.226
Diff Chr	32	1183416	591708	0.984
No Pair Map	64	2194275	1.09714e+06	1.825
	130	1138596	569298	0.947
No Mapping	-1	3221993	1.611e+06	2.68
totals		120220974	60110487	100
Quality >= 35
Mapping Type	Mapping Cat	Count Reads	Count Pairs	Percent
FF	1	7056	3528	0.01
FR	2	94738	47369	0.138
RF	4	5904	2952	0.009
RR	8	6742	3371	0.01
Correct	18	67153895	3.35769e+07	97.601
Diff Chr	32	60472	30236	0.088
No Pair Map	64	500764	250382	0.728
	130	974831	487416	1.417
No Mapping	-1	0	0	0
totals		68804402	34402201	100
PD3684a
8 lanes: 947_2 970_2 1150_123567
Mapping Type	Mapping Cat	Count Reads	Count Pairs	Percent
FF	1	45106	22553	0.043
FR	2	171744	85872	0.164
RF	4	87182	43591	0.083
RR	8	41652	20826	0.04
Correct	18	94173582	47086791	89.995
Diff Chr	32	1244364	622182	1.189
No Pair Map	64	2697186	1348593	2.578
	130	1513136	756568	1.446
No Mapping	-1	4669258	2334629	4.462
totals		104643210	52321605	100
Quality >= 35
Mapping Type	Mapping Cat	Count Reads	Count Pairs	Percent
FF	1	4464	2232	0.008
FR	2	70994	35497	0.131
RF	4	3688	1844	0.007
RR	8	4204	2102	0.008
Correct	18	51741934	25870967	95.78
Diff Chr	32	24166	12083	0.045
No Pair Map	64	891212	445606	1.65
	130	1280936	640468	2.371
No Mapping	-1	0	0	0
totals		54021598	27010799	100
