# Supplementary material for: Somatic structural rearrangements in genetically engineered mouse mammary tumors
Source: Genome Biol. 2010 Oct 13;11(10):R100. doi: 10.1186/gb-2010-11-10-r100 (PMC3218656; doi:10.1186/gb-2010-11-10-r100)
Supplement: Additional file 3 — A list of somatic structural rearrangements found in eight mouse mammary cancers. Each row represents a single somatically acquired rearrangement. The 'Sample' column represents the mammary cancer that was sequenced as part of this study in which the rearrangement was found. 'No. Reads' denotes the number of mapped reads spanning the rearrangement. 'Simplified Nomenclature' refers to the type of rearrangement. The 'Chr1' column represents the chromosome on which the rearrangement is resident. For intrachromosomal rearrangements the 'Chr2' column will denote the same chromosome as shown in the Chr1 column. For interchromosomal rearrangements Chr2 will carry a different chromosome. Position and strand represent the location of the rearrangement and the strand to which the sequence reads have mapped. The 'Size' column represents the distance between the mapped reads for an intrachromosomal rearrangement while the 'ReadName' column reports a single read that uniquely identifies the rearrangement. [file gb-2010-11-10-r100-S3.XLSX]

## Sheet: Sheet1
Additional File 3. Summary of validated somatic rearrangements found in 8 murine breast cancers
Each row represents a single somatically acquired rearrangement. The Sample column represents the mammary cancer that was sequenced as part of this study in which the rearrangement was found.
No. Reads; denotes the number of mapped reads spanning the rearrangement. Simplified Nomenclature; refers to the type of rearrangement. The Chr1 column represents the chromosome on which
the rearrangement was localized. For intrachromosomal rearrangements the Chr2 column will denote the same chromosome as shown in the Chr1 column. For interchromosomal rearrangements Chr2
will denote a different chromosome. Position and strand represent the location of the rearrangement and the strand to which the sequence reads have been mapped. The Size column represents
the distance between the mapped read pairs for an intrachromosomal rearrangement while the ReadName column reports a single read that uniquely identifies the rearrangement.
Sample	No.Reads	Simplified Nomenclature	Chr1	Position 1	Strand 1	Chr2	Position 2	Strand 2	Size	ReadName
PD3679a	2	Deletion	4	83769283	+	4	129830269	-	46060986	IL9_1126:8:141:464:647
PD3679a	5	Inverted Orientation	6	28278131	-	6	28300014	-	21883	IL9_1126:7:160:548:935
PD3679a	2	Inverted Orientation	6	28281765	+	6	28284077	+	2312	IL9_1126:8:87:559:363
PD3679a	6	Inverted Orientation	6	30627753	-	6	30648228	-	20475	IL27_997:3:192:509:499
PD3679a	3	Amplified	6	31161901	+	6	31162437	+	536	IL9_1126:6:301:761:700
PD3679a	5	Amplified	6	35590553	-	6	35592789	-	2236	IL27_997:3:75:391:783
PD3679a	4	Tandem Duplication	6	37332992	-	6	38868674	+	1535682	IL9_1126:5:16:431:84
PD3679a	5	Amplified	6	38867355	+	6	39011804	+	144449	IL9_1126:5:190:976:434
PD3679a	13	Amplified	6	39051397	+	6	39052720	+	1323	IL27_997:3:300:100:557
PD3679a	2	Tandem Duplication	6	47927121	-	6	53187740	+	5260619	IL9_1126:6:209:845:306
PD3679a	3	Inverted Orientation	6	53700930	-	6	53715423	-	14493	IL9_1126:6:260:669:562
PD3679a	2	Tandem Duplication	7	54650968	-	7	55030816	+	379848	IL9_1126:3:233:308:329
PD3679a	3	Deletion	15	42759570	+	15	42774425	-	14855	IL9_1126:3:220:388:678
PD3679a	3	Deletion	17	79799798	+	17	79810173	-	10375	IL9_1126:2:309:873:486
PD3679a	6	Inverted Orientation	18	19584849	-	18	19612940	-	28091	IL9_1126:2:105:250:396
PD3680a	3	Inverted Orientation	1	26051946	+	1	26054089	+	2143	IL27_997:5:310:562:429
PD3680a	5	Interchromosomal	1	123036318	+	10	38238204	-	-	IL27_997:5:315:492:38
PD3680a	2	Inverted Orientation	1	130468692	-	1	130470004	-	1312	IL27_997:5:25:134:580
PD3680a	4	Inverted Orientation	1	133932579	+	1	133934892	+	2313	IL9_1281:3:327:666:923
PD3680a	5	Inverted Orientation	3	20679347	+	3	20698798	+	19451	IL9_1281:3:100:600:421
PD3680a	8	Amplified	5	58309882	-	10	43862198	+	-	IL7_1145:2:217:629:85
PD3680a	5	Amplified	5	76670507	-	10	43862132	-	-	IL7_1145:3:193:40:57
PD3680a	18	Amplified	5	77234041	+	8	50805491	+	-	IL27_997:5:304:959:157
PD3680a	9	Deletion	10	14353499	+	10	19155713	-	4802214	IL9_1281:6:100:438:597
PD3680a	14	Inverted Orientation	10	17117617	-	10	17124497	-	6880	IL27_997:5:51:575:256
PD3680a	3	Deletion	10	21115169	+	10	28871426	-	7756257	IL9_1281:6:24:243:113
PD3680a	10	Amplified	10	25677248	+	10	30037456	-	4360208	IL9_1281:3:139:366:344
PD3680a	12	Amplified	10	26913945	-	10	42914019	-	16000074	IL27_997:5:78:152:432
PD3680a	5	Amplified	10	27732017	+	10	50962446	+	23230429	IL7_1145:3:192:346:221
PD3680a	5	Amplified	10	28977816	-	10	30592961	+	1615145	IL27_997:5:63:580:688
PD3680a	5	Amplified	10	29233116	-	10	31021324	+	1788208	IL27_997:5:327:460:45
PD3680a	6	Amplified	10	29387711	+	10	29401619	+	13908	IL7_1145:2:57:189:768
PD3680a	8	Amplified	10	29834774	+	10	30531948	-	697174	IL7_1145:2:121:487:453
PD3680a	3	Amplified	10	31095712	-	10	31272158	+	176446	IL7_1145:2:171:66:746
PD3680a	14	Amplified	10	31354133	+	10	50424927	-	19070794	IL9_1281:5:288:867:442
PD3680a	27	Amplified	10	32423479	+	10	32757130	+	333651	IL27_997:5:253:114:893
PD3680a	9	Amplified	10	35993431	-	10	74082522	+	38089091	IL9_1281:3:280:513:82
PD3680a	6	Amplified	10	36305658	+	10	70314947	-	34009289	IL27_997:5:56:525:777
PD3680a	5	Amplified	10	36306130	-	10	70313386	-	34007256	IL27_997:5:266:177:207
PD3680a	48	Amplified	10	37264751	-	10	37266316	-	1565	IL27_997:5:164:916:106
PD3680a	10	Amplified	10	38156626	+	10	38274304	-	117678	IL9_1281:5:132:753:838
PD3680a	13	Inverted Orientation	10	39193723	-	10	47369675	-	8175952	IL27_997:5:277:924:770
PD3680a	10	Amplified	10	39410763	+	10	39495674	-	84911	IL9_1281:6:63:663:362
PD3680a	5	Amplified	10	39635524	-	10	46739021	-	7103497	IL27_997:5:200:475:259
PD3680a	5	Amplified	10	39636464	-	10	45508114	-	5871650	IL27_997:5:281:884:355
PD3680a	12	Amplified	10	41222076	+	10	64949641	-	23727565	IL7_1145:3:60:578:284
PD3680a	10	Amplified	10	42045892	-	10	64878946	+	22833054	IL7_1145:6:53:366:83
PD3680a	20	Amplified	10	42710034	+	10	55408847	+	12698813	IL27_997:5:117:955:346
PD3680a	5	Amplified	10	42966178	-	10	42967316	-	1138	IL7_1145:6:242:830:712
PD3680a	29	Amplified	10	43954686	+	10	51591754	-	7637068	IL9_1281:2:308:739:640
PD3680a	10	Amplified	10	44614173	-	10	44738231	-	124058	IL27_997:5:265:741:843
PD3680a	3	Amplified	10	44773870	+	10	51101415	-	6327545	IL7_1145:7:1:508:877
PD3680a	5	Amplified	10	45510150	-	10	46286402	-	776252	IL7_1145:2:214:464:299
PD3680a	4	Amplified	10	45510442	+	10	45512445	+	2003	IL7_1145:2:157:947:783
PD3680a	9	Amplified	10	46494912	+	10	47185289	-	690377	IL9_1281:3:296:786:763
PD3680a	7	Amplified	10	51018892	-	10	55596779	+	4577887	IL9_1281:8:143:312:807
PD3680a	9	Amplified	10	54473947	-	10	55303709	+	829762	IL7_1145:2:218:121:335
PD3680a	10	Amplified	10	55029386	+	10	70316517	+	15287131	IL7_1145:3:145:739:267
PD3680a	6	Amplified	10	55032079	+	10	64830350	+	9798271	IL9_1281:6:75:223:568
PD3680a	7	Deletion	10	59088986	+	10	72709259	-	13620273	IL9_1281:6:136:585:541
PD3680a	3	Inverted Orientation	13	89585750	-	13	89587700	-	1950	IL9_1281:2:17:891:388
PD3681a	5	Inverted Orientation	2	144701591	-	2	151582941	-	6881350	IL10_1141:3:300:516:728
PD3681a	9	Interchromosomal	6	147176902	-	10	21006367	+	-	IL10_1141:3:280:239:500
PD3681a	2	Tandem Duplication	7	46726275	-	7	46751003	+	24728	IL10_1141:7:142:788:167
PD3681a	3	Inverted Orientation	8	19355342	-	8	19475893	-	120551	IL10_1141:1:215:857:343
PD3681a	4	Deletion	10	64563431	+	10	64666418	-	102987	IL10_1141:6:14:640:604
PD3681a	2	Deletion	11	83501899	+	11	83518662	-	16763	IL10_1141:7:122:350:690
PD3682a	2	Deletion	1	23266379	+	1	28213660	-	4947281	IL20_1246:2:284:226:99
PD3682a	2	Deletion	1	55010868	+	1	55731309	-	720441	IL20_1246:6:143:553:757
PD3682a	4	Deletion	1	55731066	+	1	57751754	-	2020688	IL20_1246:1:70:484:588
PD3682a	2	Amplified	1	55732166	+	1	59241923	+	3509757	IL27_997:7:253:394:328
PD3682a	4	Amplified	1	57065663	+	1	58597126	+	1531463	IL20_1246:2:264:345:56
PD3682a	6	Deletion	1	61589244	+	1	64537431	-	2948187	IL20_1246:6:192:117:947
PD3682a	2	Deletion	1	76855719	+	1	91785950	-	14930231	IL20_1246:6:103:686:400
PD3682a	3	Deletion	2	41357037	+	2	41723890	-	366853	IL20_1246:2:174:361:874
PD3682a	4	Tandem Duplication	3	121112507	-	3	121645690	+	533183	IL20_1246:6:230:460:41
PD3682a	4	Deletion	4	10409905	+	4	126130655	-	115720750	IL20_1246:2:243:244:86
PD3682a	4	Inverted Orientation	4	10615262	-	4	126570696	-	115955434	IL20_1246:7:210:979:949
PD3682a	4	Tandem Duplication	4	53166529	-	4	126540217	+	73373688	IL20_1246:1:43:890:548
PD3682a	7	Inverted Orientation	4	54391131	+	4	109782129	+	55390998	IL20_1246:3:172:503:69
PD3682a	6	Inverted Orientation	4	75715469	+	4	85620141	+	9904672	IL20_1246:1:93:349:60
PD3682a	4	Inverted Orientation	4	83873720	-	4	89294425	-	5420705	IL27_997:7:151:325:477
PD3682a	2	Inverted Orientation	4	83873774	+	4	84379456	+	505682	IL20_1246:2:3:463:785
PD3682a	6	Inverted Orientation	4	84358811	-	4	86133417	-	1774606	IL20_1246:8:115:340:412
PD3682a	2	Deletion	4	84379638	+	4	89294285	-	4914647	IL27_997:7:98:888:717
PD3682a	6	Tandem Duplication	4	86140716	-	4	107752193	+	21611477	IL20_1246:5:21:867:161
PD3682a	2	Tandem Duplication	4	107589052	-	4	107779845	+	190793	IL27_997:7:113:787:87
PD3682a	3	Inverted Orientation	4	115082344	-	4	126549979	-	11467635	IL27_997:7:156:560:874
PD3682a	3	Inverted Orientation	4	115094494	-	4	115166595	-	72101	IL20_1246:7:123:760:311
PD3682a	3	Deletion	4	126500939	+	4	126533105	-	32166	IL20_1246:3:33:63:812
PD3682a	2	Tandem Duplication	5	73472773	-	5	85588258	+	12115485	IL20_1246:2:322:334:833
PD3682a	5	Inverted Orientation	5	81018391	+	5	97755779	+	16737388	IL20_1246:5:119:373:254
PD3682a	3	Tandem Duplication	5	84386129	-	5	90619347	+	6233218	IL20_1246:6:207:656:571
PD3682a	3	Inverted Orientation	5	84854338	-	5	97619050	-	12764712	IL20_1246:3:199:311:877
PD3682a	3	Inverted Orientation	6	30368248	+	6	30571427	+	203179	IL20_1246:6:205:758:158
PD3682a	3	Deletion	6	62596883	+	6	64475979	-	1879096	IL27_997:7:180:567:729
PD3682a	5	Inverted Orientation	6	64390437	-	6	64404947	-	14510	IL27_997:7:217:104:618
PD3682a	10	Interchromosomal	6	73985927	+	11	111580384	+	-	IL27_997:7:328:866:666
PD3682a	2	Inverted Orientation	6	86411498	-	6	86422072	-	10574	IL20_1246:3:209:280:213
PD3682a	2	Inverted Orientation	6	127722689	-	6	128485629	-	762940	IL20_1246:3:202:642:644
PD3682a	2	Deletion	8	74748230	+	8	74763042	-	14812	IL27_997:7:50:317:47
PD3682a	2	Tandem Duplication	9	7758597	-	9	7777114	+	18517	IL20_1246:1:174:399:789
PD3682a	4	Tandem Duplication	9	43763755	-	9	43775474	+	11719	IL27_997:7:105:548:33
PD3682a	21	Amplified	11	109143130	-	11	111501653	-	2358523	IL20_1246:3:169:711:95
PD3682a	6	Deletion	13	4064698	+	13	4075536	-	10838	IL20_1246:5:54:904:474
PD3682a	4	Deletion	13	52049827	+	13	52061932	-	12105	IL20_1246:1:238:541:861
PD3682a	3	Deletion	14	73515754	+	14	73671751	-	155997	IL20_1246:3:13:775:347
PD3682a	4	Inverted Orientation	18	39342540	-	18	39347511	-	4971	IL20_1246:3:132:894:277
PD3682a	4	Tandem Duplication	19	30645528	-	19	30848127	+	202599	IL20_1246:2:57:660:448
PD3682a	5	Inverted Orientation	X	74079217	+	X	74195628	+	116411	IL27_997:7:121:460:116
PD3683a	2	Deletion	4	145152122	+	4	146917911	-	1765789	IL12_1146:1:57:67:126
PD3683a	6	Interchromosomal	5	15626529	-	16	46070908	-	-	IL12_1146:2:264:918:629
PD3683a	7	Deletion	5	26704774	+	5	26716027	-	11253	IL12_1146:7:31:685:236
PD3683a	2	Deletion	5	40025469	+	5	53101950	-	13076481	IL12_1146:8:188:329:590
PD3683a	6	Inverted Orientation	5	51573809	+	5	70985705	+	19411896	IL12_1146:7:61:866:322
PD3683a	4	Deletion	5	53936070	+	5	63818050	-	9881980	IL12_1146:3:20:803:748
PD3683a	6	Tandem Duplication	5	54179399	-	5	63663119	+	9483720	IL12_1146:2:45:706:887
PD3683a	2	Deletion	5	54179672	+	5	66090471	-	11910799	IL12_1146:6:191:599:475
PD3683a	5	Deletion	5	63822036	+	5	64470653	-	648617	IL27_997:8:321:965:828
PD3683a	2	Inverted Orientation	5	138958286	-	5	147237156	-	8278870	IL12_1146:1:53:834:613
PD3683a	5	Interchromosomal	8	36192308	-	17	22698854	+	-	IL12_1146:1:84:549:188
PD3683a	8	Interchromosomal	8	61795050	+	17	32464757	+	-	IL12_1146:3:52:961:248
PD3683a	5	Interchromosomal	8	101498548	+	17	29396114	-	-	IL12_1146:7:216:956:769
PD3683a	3	Amplified	10	54319663	-	10	69445584	+	15125921	IL27_997:8:297:701:846
PD3683a	4	Amplified	10	54438395	-	10	67107837	-	12669442	IL12_1146:5:103:721:225
PD3683a	3	Inverted Orientation	10	54573979	-	10	56131394	-	1557415	IL12_1146:5:50:157:332
PD3683a	3	Amplified	10	54574245	+	10	70273138	-	15698893	IL12_1146:5:65:336:624
PD3683a	3	Amplified	10	54918481	-	10	71432339	-	16513858	IL12_1146:3:81:807:960
PD3683a	16	Tandem Duplication	10	55537525	-	10	57979771	+	2442246	IL27_997:8:144:86:683
PD3683a	3	Amplified	10	56130863	-	10	58003243	+	1872380	IL12_1146:7:306:229:42
PD3683a	2	Amplified	10	56130864	+	10	58003367	-	1872503	IL12_1146:5:36:824:473
PD3683a	4	Amplified	10	56131178	+	10	70251977	+	14120799	IL12_1146:7:97:172:360
PD3683a	2	Amplified	10	57218331	+	10	57866653	-	648322	IL12_1146:6:76:351:807
PD3683a	19	Amplified	10	57280367	-	10	58793170	-	1512803	IL12_1146:5:83:115:888
PD3683a	6	Tandem Duplication	10	57866864	-	10	65158329	+	7291465	IL12_1146:8:253:301:916
PD3683a	9	Amplified	10	57867794	-	10	58769716	+	901922	IL12_1146:1:157:283:56
PD3683a	4	Amplified	10	58169826	+	10	75321858	+	17152032	IL12_1146:1:59:677:51
PD3683a	4	Amplified	10	58769674	-	10	68401076	+	9631402	IL12_1146:3:166:472:80
PD3683a	15	Amplified	10	59664874	-	10	70435044	+	10770170	IL12_1146:3:176:182:934
PD3683a	12	Amplified	10	59669437	-	10	70434543	-	10765106	IL27_997:8:207:628:888
PD3683a	2	Amplified	10	65445894	-	10	65603667	-	157773	IL27_997:8:166:423:676
PD3683a	4	Amplified	10	70138401	-	10	70747534	-	609133	IL12_1146:7:195:410:560
PD3683a	1	Amplified	10	70273129	+	10	71432752	+	1159623	IL12_1146:6:82:711:236
PD3683a	3	Inverted Orientation	10	73196295	+	10	74166402	+	970107	IL12_1146:8:169:682:471
PD3683a	2	Inverted Orientation	12	26909065	+	12	33457788	+	6548723	IL12_1146:1:306:244:930
PD3683a	5	Inverted Orientation	17	15342869	-	17	22675082	-	7332213	IL12_1146:8:188:401:977
PD3683a	2	Deletion	17	38640471	+	17	38941806	-	301335	IL12_1146:1:240:311:270
PD3684a	3	Deletion	1	187566890	+	1	187580556	-	13666	IL12_947:2:129:315:820
PD3684a	2	Deletion	2	95090486	+	2	95101291	-	10805	IL19_970:2:95:719:694
PD3684a	2	Tandem Duplication	5	36629842	-	5	75400522	+	38770680	IL19_970:2:82:732:467
PD3684a	15	Tandem Duplication	10	18241241	-	10	25630139	+	7388898	IL19_970:2:157:917:366
PD3684a	12	Deletion	10	18250705	+	10	20947180	-	2696475	IL19_970:2:85:886:695
PD3684a	21	Tandem Duplication	10	20868315	-	10	20948725	+	80410	IL19_970:2:161:334:49
PD3684a	15	Inverted Orientation	10	20871247	+	10	44066802	+	23195555	IL19_970:2:278:298:885
PD3684a	12	Amplified	10	20871473	-	10	44067140	-	23195667	IL4_1150:6:134:653:178
PD3684a	3	Amplified	10	20872216	+	10	44065811	-	23193595	IL12_947:2:169:522:545
PD3684a	2	Amplified	10	20948809	+	10	44066004	-	23117195	IL19_970:2:23:661:168
PD3684a	2	Amplified	10	28391059	-	10	28914758	+	523699	IL4_1150:1:75:408:357
PD3684a	2	Amplified	10	28415441	-	10	69805810	+	41390369	IL19_970:2:180:319:385
PD3684a	3	Amplified	10	28853067	-	10	69798101	-	40945034	IL4_1150:7:110:734:70
PD3684a	2	Amplified	10	29799347	+	10	29799796	+	449	IL19_970:2:256:539:296
PD3684a	9	Amplified	10	33400839	-	10	43981716	-	10580877	IL19_970:2:174:111:639
PD3684a	10	Amplified	10	39947003	-	10	39950918	-	3915	IL12_947:2:82:667:24
PD3684a	4	Amplified	10	40776605	+	10	63586891	+	22810286	IL19_970:2:267:163:384
PD3684a	9	Amplified	10	40990014	+	10	68933588	+	27943574	IL4_1150:7:329:188:78
PD3684a	4	Amplified	10	41199824	-	10	63618307	-	22418483	IL4_1150:2:313:537:35
PD3684a	6	Amplified	10	41201135	+	10	41215193	-	14058	IL19_970:2:68:342:114
PD3684a	7	Amplified	10	41717147	-	10	68280136	+	26562989	IL4_1150:2:170:332:866
PD3684a	6	Amplified	10	41733364	+	10	41960288	-	226924	IL4_1150:2:144:662:677
PD3684a	24	Amplified	10	43364237	+	10	54711828	-	11347591	IL4_1150:5:128:135:41
PD3684a	17	Amplified	10	43535140	-	10	54840089	+	11304949	IL19_970:2:157:626:793
PD3684a	6	Amplified	10	43751598	+	10	57523535	+	13771937	IL19_970:2:323:989:896
PD3684a	2	Amplified	10	43981593	-	10	62275564	-	18293971	IL12_947:2:243:140:270
PD3684a	26	Amplified	10	57503657	-	10	61187911	+	3684254	IL19_970:2:66:613:974
PD3684a	2	Amplified	10	64515978	-	10	68132512	-	3616534	IL19_970:2:109:320:558
PD3684a	11	Amplified	10	65511607	-	10	66456611	-	945004	IL19_970:2:139:547:950
PD3684a	2	Deletion	17	27799651	+	17	27812535	-	12884	IL4_1150:7:302:703:296
PD3685a	2	Deletion	3	16922949	+	3	16936893	-	13944	IL25_1187:7:302:830:633
PD3685a	4	Deletion	3	129128208	+	3	129153243	-	25035	IL12_947:3:267:419:727
PD3685a	2	Inverted Orientation	4	53799612	+	4	54607733	+	808121	IL25_1187:2:87:145:805
PD3685a	2	Deletion	4	64585814	+	4	101385310	-	36799496	IL25_1187:1:63:581:407
PD3685a	3	Tandem Duplication	12	116303779	-	12	116795721	+	491942	IL25_1187:6:190:236:392
PD3685a	2	Deletion	18	52625402	+	18	52647172	-	21770	IL25_1187:2:264:329:44
PD3686a	2	Deletion	1	81284321	+	1	171536183	-	90251862	IL17_1127:5:227:737:340
PD3686a	2	Inverted Orientation	8	67888718	+	8	87705389	+	19816671	IL17_1127:5:69:115:527
PD3686a	2	Deletion	9	82560860	+	9	83432418	-	871558	IL17_1127:8:204:780:624
PD3686a	2	Tandem Duplication	11	83500744	-	11	83516969	+	16225	IL17_1127:5:93:966:898
PD3686a	2	Inverted Orientation	18	10872340	+	18	12545929	+	1673589	IL17_1127:7:313:928:954
