# Supplementary material for: Somatic structural rearrangements in genetically engineered mouse mammary tumors
Source: Genome Biol. 2010 Oct 13;11(10):R100. doi: 10.1186/gb-2010-11-10-r100 (PMC3218656; doi:10.1186/gb-2010-11-10-r100)
Supplement: Additional file 6 — Primers used to sequence Trp53. [file gb-2010-11-10-r100-S6.XLS]

## Sheet: Primers_out
Additional File 6: Primers used for sequencing Trp53 in mouse tumours.
Primer_ID	Forward Primer	Reverse Primer	GC content
p53_Exon1_1	CTCCATTTCTTGCCCTCAAC	ATCTCCATCGCGCTGAGTC	55.9896
p53_Exon2_1	TTCCCTACTGGATGTCCCAC	CTTCTGAGACCCTGCAGTCC	48.5564
p53_Exon3_1	GGACTGCAGGGTCTCAGAAG	GTGACAGGGTCCTGTGCTG	51.2329
p53_Exon4_1	TTGTTTTCCAGACTTCCTCCA	CCACTCACCGTGCACATAAC	55.9494
p53_Exon5_1	AGTCCTCTCTTTGCTGGCTG	GAATAAGTCAGAAGCCGGGA	58.7786
p53_Exon6_1	AGTCACAGCACATGACGGAG	CAGCTTGCACCTCTAAGCCT	54.4271
p53_Exon7_1	TGCCGAACAGGTGGAATATC	GGGTAGGAACCAAAGAGCGT	53.8674
p53_Exon8_1	TCTCGGGGTTCCTGTAACTG	AGCGCTGTGGAAGGAGAGAG	56.3536
p53_Exon9_1	AAGTCCTTTGCCCTGAACTG	CACTGAGAACCACTGTCGGA	53.6649
p53_Exon10_1	AACCTGTAAGTGGAGCCAGC	CCTTGTCCCTCATACCCCTT	51.6373
p53_Exon11_1	TCCCTACCCATAGTAGAAGCCA	GGCCAGGAACCACTACTCAG	52.2788
p53_Exon11_2	CAATGGTCAAGAAAGTGGGG	AGACAGGCTTTGCAGAATGG	53.9683
